# Supplementary material for: Vessel morphology depicted by three‐dimensional power Doppler ultrasound as second‐stage test in adnexal tumors that are difficult to classify: prospective diagnostic accuracy study
Source: Ultrasound Obstet Gynecol. 2021 Feb 1;57(2):324–34. doi: 10.1002/uog.22191 (PMC7898332; doi:10.1002/uog.22191)
Supplement: Supplementary file 3 — Videoclips S1–S7 Three‐dimensional 360° rotating power Doppler ultrasound images of vessel tree in: benign mucinous cystadenoma, showing dispersed (as opposed to densely packed), straight (as opposed to tortuous), branching vessels (Videoclip S1; still image of same tumor is Figure 2a); mucinous borderline tumor, showing dispersed, branching, tortuous vessels with diameter changes (Videoclip S2; still image of same tumor is Figure 2b); functional cyst, showing densely packed, branching, tortuous vessels with diameter changes and color splashes (Videoclip S3; still image of same tumor is Figure 2c); ovarian clear cell cancer, showing densely packed, branching, tortuous vessels with diameter changes (Videoclip S4; still image of same tumor is Figure 2d); 5‐cm3 sample of struma ovarii showing bridges, i.e. straight connections between two nearby vessels (Videoclip S5; still image of same tumor is Figure 3a); 5‐cm3 sample of ovarian fibroma, showing branching, tortuous vessels with diameter changes and color splashes (Videoclip S6; still image of same tumor is Figure 3b); and 5‐cm3 sample of ovarian endometrioid carcinoma, showing branching, tortuous vessels with diameter changes and color splashes (Videoclip S7; still image of same tumor is Figure 3c). [file UOG-57-324-s003.zip]

Archive with 7 entries (7 files):
- uog22191-sup-0003-VideoS1.mp4
- uog22191-sup-0004-VideoS2.mp4
- uog22191-sup-0005-VideoS3.mp4
- uog22191-sup-0006-VideoS4.mp4
- uog22191-sup-0007-VideoS5.mp4
- uog22191-sup-0008-VideoS6.mp4
- uog22191-sup-0009-VideoS7.mp4
